# Supplementary material for: Nanohybrid of Co3O4 Nanoparticles and Polyphosphazene-Decorated Ultra-Thin Boron Nitride Nanosheets for Simultaneous Enhancement in Fire Safety and Smoke Suppression of Thermoplastic Polyurethane
Source: Polymers (Basel). 2022 Oct 15;14(20):4341. doi: 10.3390/polym14204341 (PMC9606935; doi:10.3390/polym14204341)
Supplement: Supplementary file 1 [file polymers-14-04341-s001.zip]

Archive with 1 entries (1 files):
- polymers-1966041-supplementary.pdf
